# Supplementary material for: ReDirection: an R-package to compute the probable dissociation constant for every reaction of a user-defined biochemical network
Source: Front Mol Biosci. 2023 Oct 24;10:1206502. doi: 10.3389/fmolb.2023.1206502 (PMC10628733; doi:10.3389/fmolb.2023.1206502)
Supplement: Supplementary file 1 [file DataSheet1.ZIP]

Archive with 4 entries (4 files):
- Supplementary Data/Supplementary Text 1.txt
- Supplementary Data/Supplementary Text 2.txt
- Supplementary Data/Supplementary Text 3.txt
- Supplementary Data/Supplementary Text 4.txt
