# Supplementary material for: ReDirection: an R-package to compute the probable dissociation constant for every reaction of a user-defined biochemical network
Source: Front Mol Biosci. 2023 Oct 24;10:1206502. doi: 10.3389/fmolb.2023.1206502 (PMC10628733; doi:10.3389/fmolb.2023.1206502)
Supplement: Supplementary file 1 [file DataSheet1.ZIP › Supplementary Data/Supplementary Text 1.txt]

Reactants = 4; Reactions = 6
-1	0	0	-1	-3	-1
1	-1	-1	1	1	1
0	-1	0	0	1	-1
0	2	1	-1	1	1

Reactants = 4; Reactions = 7
-1	0	0	-1	-3	-1	2
1	-1	-1	1	1	1	0
0	-1	0	0	1	-1	-1
0	2	1	-1	1	1	-1

Reactants = 4; Reactions = 8
-1	0	0	-1	-3	-1	2	0
1	-1	-1	1	1	1	0	-1
0	-1	0	0	1	-1	-1	1
0	2	1	-1	1	1	-1	0

Reactants = 4; Reactions = 9
0	-1	0	-1	0	0	-1	-1	1
-1	0	-1	0	0	-1	1	1	0
0	1	1	0	1	-1	0	1	1
1	0	0	1	-1	1	1	0	-1

Reactants = 5; Reactions = 10
-1	0	0	-1	-3	-1	2	0	-1	1
1	-1	-1	1	1	1	0	-1	1	1
0	-1	0	0	1	-1	-1	2	0	0
0	2	1	-1	1	1	-1	0	2	-1
1	0	0	0	0	0	0	-1	0	-1

Reactants = 5; Reactions = 7
-1	0	0	-1	-3	-1	2
1	-1	-1	1	1	1	0
0	-1	0	0	1	-1	-1
0	1	1	-1	1	1	-1
1	0	0	0	0	0	0

Reactants = 5; Reactions = 8
-1	0	0	-1	-3	-1	2	0
1	-1	-1	1	1	1	0	-1
0	-1	0	0	1	-1	-1	2
0	2	1	-1	1	1	-1	0
1	0	0	0	0	0	0	-1

Reactants = 5; Reactions = 9
0	0	-1	-3	-1	2	0	-1	1
-1	-1	1	1	1	0	-1	1	1
-1	0	0	1	-1	-1	2	0	0
2	1	-1	1	1	-1	0	2	-1
0	0	0	0	0	0	-1	0	-1

Reactants = 6; Reactions = 10
0	0	-1	0	0	0	0	0	0	0
-1	0	0	-1	-3	-1	2	0	-1	1
1	-1	-1	1	1	1	0	-1	1	1
0	-1	0	0	1	-1	-1	2	0	0
0	2	1	-1	1	1	-1	0	-2	-1
1	0	0	0	0	0	0	-1	0	-1

Reactants = 6; Reactions = 11
0	0	0	0	0	0	0	0	0	0	-1
-1	0	0	-1	-3	-1	2	0	-1	1	-1
1	-1	-1	1	1	1	0	-1	1	1	0
0	-1	0	0	1	-1	-1	2	0	0	0
0	2	1	-1	1	1	-1	0	2	-1	0
1	0	0	0	0	0	0	-1	0	-1	1

Reactants = 6; Reactions = 8
-1	0	0	-1	-1	-1	1	0
1	-1	-1	1	1	1	0	0
0	-1	0	0	1	-1	-1	-1
0	1	1	-1	1	1	-1	0
1	0	0	0	0	0	0	1
-1	0	0	0	0	0	0	1

Reactants = 6; Reactions = 9
0	0	-1	1	0	0	0	0	0
-1	0	0	-1	-3	-1	2	0	-1
1	-1	-1	1	1	1	0	-1	1
0	-1	0	0	1	-1	-1	2	0
0	2	1	-1	1	1	-1	0	2
1	0	0	0	0	0	0	-1	0

Reactants = 7; Reactions = 10
-1	0	0	0	0	0	0	0	0	-1
0	-1	0	0	0	0	0	0	0	0
-1	0	0	-1	-3	-1	2	0	-1	1
1	-1	-1	1	1	1	0	-1	1	0
0	-1	0	0	1	-1	-1	2	0	0
0	1	1	-1	1	1	-1	0	2	-1
1	0	0	0	0	0	0	-1	0	-1

Reactants = 7; Reactions = 11
-1	0	0	0	0	0	0	0	0	-1	0
0	-1	0	0	0	0	0	0	0	0	-1
-1	0	0	-1	-3	-1	2	0	-1	1	-1
1	-1	-1	1	1	1	0	-1	1	0	0
0	-1	0	0	1	-1	-1	2	0	0	0
0	1	1	-1	1	1	-1	0	2	-1	0
1	0	0	0	0	0	0	-1	0	-1	1

Reactants = 7; Reactions = 12
-1	0	0	0	0	0	0	0	0	-1	0	0
0	-1	0	0	0	0	0	0	0	0	-1	0
-1	0	0	-1	-3	-1	2	0	-1	1	-1	0
1	-1	-1	1	1	1	0	-1	1	0	0	1
0	-1	0	0	1	-1	-1	2	0	0	0	1
0	1	1	-1	1	1	-1	0	2	-1	0	0
1	0	0	0	0	0	0	-1	0	-1	1	-2

Reactants = 7; Reactions = 9
-1	0	0	0	0	0	0	0	0
0	-1	0	0	0	0	0	0	0
-1	0	0	-1	-3	-1	2	0	-1
1	-1	-1	1	1	1	0	-1	1
0	-1	0	0	1	-1	-1	2	0
0	1	1	-1	1	1	-1	0	2
1	0	0	0	0	0	0	-1	0

Reactants = 8; Reactions = 10
-1	0	-1	0	-1	0	0	-1	-1	1
-1	0	0	0	0	0	0	0	0	-1
0	-1	0	0	0	0	0	0	0	0
-1	0	0	-1	-3	-1	2	0	-1	1
1	-1	-1	1	1	1	0	-1	1	0
0	-1	0	0	1	-1	-1	2	0	0
0	1	1	-1	1	1	-1	0	2	-1
1	0	0	0	0	0	0	-1	0	-1

Reactants = 8; Reactions = 11
-1	0	-1	0	-1	0	0	-1	-1	1	1
-1	0	0	0	0	0	0	0	0	-1	0
0	-1	0	0	0	0	0	0	0	0	-1
-1	0	0	-1	-3	-1	2	0	-1	1	-1
1	-1	-1	1	1	1	0	-1	1	0	0
0	-1	0	0	1	-1	-1	2	0	0	0
0	1	1	-1	1	1	-1	0	2	-1	0
1	0	0	0	0	0	0	-1	0	-1	1

Reactants = 8; Reactions = 12
-1	0	-1	0	-1	0	0	-1	-1	1	1	-1
-1	0	0	0	0	0	0	0	0	-1	0	0
0	-1	0	0	0	0	0	0	0	0	-1	0
-1	0	0	-1	-3	-1	2	0	-1	1	-1	0
1	-1	-1	1	1	1	0	-1	1	0	0	1
0	-1	0	0	1	-1	-1	2	0	0	0	1
0	1	1	-1	1	1	-1	0	2	-1	0	1
1	0	0	0	0	0	0	-1	0	-1	1	-2

Reactants = 8; Reactions = 13
-1	0	-1	0	-1	0	0	-1	-1	1	1	-1	-1
-1	0	0	0	0	0	0	0	0	-1	0	0	0
0	-1	0	0	0	0	0	0	0	0	-1	0	-1
-1	0	0	-1	-3	-1	2	0	-1	1	-1	0	0
1	-1	-1	1	1	1	0	-1	1	0	0	1	-1
0	-1	0	0	1	-1	-1	2	0	0	0	1	1
0	1	1	-1	1	1	-1	0	2	-1	0	1	1
1	0	0	0	0	0	0	-1	0	-1	1	-2	1

Reactants = 9; Reactions = 11
-1	0	0	0	0	1	0	0	0	0	1
-1	0	1	0	0	0	0	0	1	0	0
1	-1	0	0	0	0	0	0	0	0	0
0	1	0	0	0	-1	-1	0	0	0	0
0	1	-1	-1	-1	0	0	0	0	0	0
0	0	0	1	1	0	0	1	-1	0	0
0	0	0	1	0	0	0	0	0	0	0
0	0	0	0	0	0	0	0	-1	1	0
0	0	0	0	0	0	1	-1	0	-1	-1

Reactants = 9; Reactions = 12
1	-1	0	0	0	0	0	0	0	0	0	2
-1	0	-1	0	-1	0	0	-1	-1	1	1	-1
-1	0	0	0	0	0	0	0	0	-1	0	0
0	-1	0	0	0	0	0	0	0	0	-1	0
-1	0	0	-1	-3	-1	2	0	-1	1	-1	0
1	-1	-1	1	1	1	0	-1	1	0	0	1
0	-1	0	0	1	-1	-1	2	0	0	0	1
0	1	1	-1	1	1	-1	0	2	-1	0	1
1	0	0	0	0	0	0	-1	0	-1	1	-2

Reactants = 9; Reactions = 13
-1	0	0	0	0	1	0	0	0	0	1	0	0
-1	0	1	0	0	0	0	0	1	0	0	0	0
1	-1	0	0	0	0	0	0	0	0	0	2	0
0	1	0	0	0	-1	-1	0	0	0	0	0	-1
0	1	-1	-1	-1	0	0	0	0	0	0	-1	2
0	0	0	1	1	0	0	1	-1	0	0	-1	0
0	0	0	1	0	0	0	0	0	0	0	0	-1
0	0	0	0	0	0	0	0	-1	1	0	0	0
0	0	0	0	0	0	1	-1	0	-1	-1	0	0

Reactants = 9; Reactions = 14
0	0	0	0	1	0	0	0	0	1	0	0	0	-1
0	1	0	0	0	0	0	1	0	0	0	0	0	0
-1	0	0	0	0	0	0	0	0	0	2	0	-1	1
1	0	0	0	-1	-1	0	0	0	0	0	-1	1	0
1	-1	-1	-1	0	0	0	0	0	0	-1	2	0	0
0	0	1	1	0	0	1	-1	0	0	-1	0	2	-1
0	0	1	0	0	0	0	0	0	0	0	-1	0	-1
0	0	0	0	0	0	0	-1	1	0	0	0	0	0
0	0	0	0	0	1	-1	0	-1	-1	0	0	0	0

Reactants = 10; Reactions = 13
-1	0	0	0	0	1	0	0	0	0	1	0	0
-1	0	1	0	0	0	0	0	1	0	0	0	0
1	-1	0	0	0	0	0	0	0	0	0	2	0
0	1	0	0	0	-1	-1	0	0	0	0	0	-1
0	1	-1	-1	-1	0	0	0	0	0	0	-1	2
0	0	0	1	1	0	0	1	-1	0	0	-1	0
0	0	0	1	0	0	0	0	0	0	0	0	-1
0	0	0	0	0	0	0	0	-1	1	0	0	0
0	0	0	0	0	0	1	-1	0	-1	-1	0	0
1	0	0	0	0	0	0	-1	0	-1	1	0	0

Reactants = 10; Reactions = 14
0	-1	-1	0	0	0	0	0	0	0	0	-1	0	-1
1	0	0	0	0	0	0	0	0	0	0	0	1	0
-1	0	0	0	0	0	0	0	0	-1	0	1	0	0
0	1	0	-1	0	0	0	0	0	0	0	0	0	0
0	0	1	1	-1	0	0	0	0	0	0	-1	0	0
0	0	0	0	1	-1	0	-1	0	0	0	1	0	0
0	0	0	0	0	1	-1	0	0	0	1	0	0	1
0	0	0	0	0	0	1	0	0	0	0	0	-1	0
0	0	0	0	0	0	0	1	-1	1	1	0	0	0
0	0	0	0	0	0	0	0	1	0	-1	0	0	0

Reactants = 10; Reactions = 15
1	0	-1	-1	0	0	0	0	0	0	0	0	-1	0	-1
-1	1	0	0	0	0	0	0	0	0	0	0	0	1	0
0	-1	0	0	0	0	0	0	0	0	-1	0	1	-1	0
0	0	1	0	-1	0	0	0	0	0	0	0	0	0	0
0	0	0	1	1	-1	0	0	0	0	0	0	-1	0	0
0	0	0	0	0	1	-1	0	-1	0	0	0	1	0	0
0	0	0	0	0	0	1	-1	0	0	0	1	0	0	1
0	0	0	0	0	0	0	1	0	0	0	0	0	0	0
0	0	0	0	0	0	0	0	1	-1	1	1	0	0	0
0	0	0	0	0	0	0	0	0	1	0	-1	0	0	0

Reactants = 11; Reactions = 13
-1	0	0	0	0	0	0	0	1	0	1	0	1
1	-1	0	0	0	1	0	0	0	0	0	0	0
0	1	-1	0	0	0	0	0	0	0	0	1	0
0	0	0	0	0	1	0	-1	0	0	0	0	0
0	0	1	0	0	0	-1	0	0	1	0	0	0
0	0	0	0	0	0	1	1	0	0	0	0	0
0	0	-1	1	0	0	0	0	0	-1	0	0	0
0	0	1	-1	-1	0	0	0	0	0	0	-1	-1
0	0	0	0	1	-1	0	0	0	0	0	0	0
0	0	0	0	0	0	0	0	-1	0	0	0	0
0	0	0	0	0	0	0	0	0	0	-1	0	0

Reactants = 11; Reactions = 14
0	-1	-1	0	0	0	0	0	0	0	0	-1	0	-1
1	0	0	0	0	0	0	0	0	0	0	0	1	0
-1	0	0	0	0	0	0	0	0	-1	0	1	0	0
0	1	0	-1	0	0	0	0	0	0	0	0	0	0
0	0	1	1	-1	0	0	0	0	0	0	-1	0	0
0	0	0	0	1	-1	0	-1	0	0	0	1	0	0
0	0	0	0	0	1	-1	0	0	0	1	0	0	1
0	0	0	0	0	0	1	0	0	0	0	0	-1	0
0	0	0	0	0	0	0	1	-1	1	1	0	0	0
0	0	0	0	0	0	0	0	1	0	-1	0	0	0
1	0	0	0	0	0	0	-1	0	-1	1	0	0	0

Reactants = 11; Reactions = 15
-1	-1	0	0	0	0	0	0	0	0	-1	0	-1	-1	0
0	0	0	0	0	0	0	0	0	0	0	1	0	0	1
0	0	0	0	0	0	0	0	-1	0	1	0	0	1	-1
1	0	-1	0	0	0	0	0	0	0	0	0	0	0	0
0	1	1	-1	0	0	0	0	0	0	-1	0	0	-1	0
0	0	0	1	-1	0	-1	0	0	0	1	0	0	1	0
0	0	0	0	1	-1	0	0	0	1	0	0	1	0	0
0	0	0	0	0	1	0	0	0	0	0	-1	0	0	0
0	0	0	0	0	0	1	-1	1	1	0	0	0	0	0
0	0	0	0	0	0	0	1	0	-1	0	0	0	0	0
0	0	0	0	0	0	-1	0	-1	1	0	0	0	-1	-1

Reactants = 11; Reactions = 16
0	-1	-1	0	0	0	0	0	0	0	0	-1	0	-1	-1	0
1	0	0	0	0	0	0	0	0	0	0	0	1	0	0	1
-1	0	0	0	0	0	0	0	0	-1	0	1	0	0	1	-1
0	1	0	-1	0	0	0	0	0	0	0	0	0	0	0	0
0	0	1	1	-1	0	0	0	0	0	0	-1	0	0	-1	0
0	0	0	0	1	-1	0	-1	0	0	0	1	0	0	1	0
0	0	0	0	0	1	-1	0	0	0	1	0	0	1	0	0
0	0	0	0	0	0	1	0	0	0	0	0	-1	0	0	0
0	0	0	0	0	0	0	1	-1	1	1	0	0	0	0	0
0	0	0	0	0	0	0	0	1	0	-1	0	0	0	0	0
1	0	0	0	0	0	0	-1	0	-1	1	0	0	0	-1	-1

Reactants = 13; Reactions = 15
0	-1	-1	0	0	0	0	0	0	0	0	0	0	0	0
1	0	0	0	0	0	0	0	0	0	0	0	0	0	0
-1	0	0	0	0	0	0	0	0	-1	0	0	-1	0	-1
0	1	0	-1	0	0	0	0	0	0	0	0	0	0	0
0	0	1	1	-1	0	0	0	0	0	0	0	0	0	0
0	0	0	0	1	-1	0	-1	0	0	0	0	0	0	1
0	0	0	0	0	1	-1	0	0	0	1	0	0	1	0
0	0	0	0	0	0	1	0	0	0	0	0	0	0	1
0	0	0	0	0	0	0	1	-1	1	1	0	0	0	0
0	0	0	0	0	0	0	0	1	0	-1	0	0	0	1
0	0	0	0	0	0	0	0	-1	1	0	0	0	0	0
0	0	0	0	0	0	0	0	1	-1	-1	-1	0	0	0
0	0	0	0	0	0	0	0	0	0	0	1	1	0	0

Reactants = 13; Reactions = 16
0	-1	-1	0	0	0	0	0	0	0	0	0	0	0	0	-1
1	0	0	0	0	0	0	0	0	0	0	0	0	0	0	-1
-1	0	0	0	0	0	0	0	0	-1	0	0	-1	0	-1	-1
0	1	0	-1	0	0	0	0	0	0	0	0	0	0	0	0
0	0	1	1	-1	0	0	0	0	0	0	0	0	0	0	0
0	0	0	0	1	-1	0	-1	0	0	0	0	0	0	1	0
0	0	0	0	0	1	-1	0	0	0	1	0	0	1	0	0
0	0	0	0	0	0	1	0	0	0	0	0	0	0	1	0
0	0	0	0	0	0	0	1	-1	1	1	0	0	0	0	0
0	0	0	0	0	0	0	0	1	0	-1	0	0	0	1	0
0	0	0	0	0	0	0	0	-1	1	0	0	0	0	0	0
0	0	0	0	0	0	0	0	1	-1	-1	-1	0	0	0	1
0	0	0	0	0	0	0	0	0	0	0	1	1	0	0	0

Reactants = 13; Reactions = 17
0	-1	-1	0	0	0	0	0	0	0	0	0	0	0	0	0	0
1	0	0	0	0	0	0	0	0	0	0	0	0	0	0	0	1
-1	0	0	0	0	0	0	0	0	-1	0	0	-1	0	0	0	0
0	1	0	-1	0	0	0	0	0	0	0	0	0	0	0	0	0
0	0	1	1	-1	0	0	0	0	0	0	0	0	0	0	0	0
0	0	0	0	1	-1	0	-1	0	0	0	0	0	0	0	0	0
0	0	0	0	0	1	-1	0	0	0	1	0	0	1	0	0	0
0	0	0	0	0	0	1	0	0	0	0	0	0	0	0	0	0
0	0	0	0	0	0	0	1	-1	1	1	0	0	0	0	0	0
0	0	0	0	0	0	0	0	1	0	-1	0	0	0	0	0	0
0	0	0	0	0	0	0	0	-1	1	0	0	0	0	0	0	0
0	0	0	0	0	0	0	0	1	-1	-1	-1	0	0	0	1	-1
0	0	0	0	0	0	0	0	0	0	0	1	1	0	0	0	0

Reactants = 13; Reactions = 18
0	-1	-1	0	0	0	0	0	0	0	0	0	0	0	0	-1	0	0
1	0	0	0	0	0	0	0	0	0	0	0	0	0	0	-1	1	0
-1	0	0	0	0	0	0	0	0	-1	0	0	-1	0	-1	-1	0	0
0	1	0	-1	0	0	0	0	0	0	0	0	0	0	0	0	0	0
0	0	1	1	-1	0	0	0	0	0	0	0	0	0	0	0	0	0
0	0	0	0	1	-1	0	-1	0	0	0	0	0	0	1	0	0	0
0	0	0	0	0	1	-1	0	0	0	1	0	0	1	0	0	0	0
0	0	0	0	0	0	1	0	0	0	0	0	0	0	1	0	0	0
0	0	0	0	0	0	0	1	-1	1	1	0	0	0	0	0	0	0
0	0	0	0	0	0	0	0	1	0	-1	0	0	0	1	0	0	0
0	0	0	0	0	0	0	0	-1	1	0	0	0	0	0	0	0	0
0	0	0	0	0	0	0	0	1	-1	-1	-1	0	0	0	1	-1	1
0	0	0	0	0	0	0	0	0	0	0	1	1	0	0	0	0	-1

Reactants = 13; Reactions = 19
0	-1	-1	0	0	0	0	0	0	0	0	0	0	0	0	-1	0	0	0
1	0	0	0	0	0	0	0	0	0	0	0	0	0	0	-1	1	0	1
-1	0	0	0	0	0	0	0	0	-1	0	0	-1	0	-1	-1	0	0	0
0	1	0	-1	0	0	0	0	0	0	0	0	0	0	0	0	0	0	0
0	0	1	1	-1	0	0	0	0	0	0	0	0	0	0	0	0	0	0
0	0	0	0	1	-1	0	-1	0	0	0	0	0	0	1	0	0	0	0
0	0	0	0	0	1	-1	0	0	0	1	0	0	1	0	0	0	0	0
0	0	0	0	0	0	1	0	0	0	0	0	0	0	1	0	0	0	0
0	0	0	0	0	0	0	1	-1	1	1	0	0	0	0	0	0	0	0
0	0	0	0	0	0	0	0	1	0	-1	0	0	0	1	0	0	0	0
0	0	0	0	0	0	0	0	-1	1	0	0	0	0	0	0	0	0	0
0	0	0	0	0	0	0	0	1	-1	-1	-1	0	0	0	1	-1	1	-1
0	0	0	0	0	0	0	0	0	0	0	1	1	0	0	0	0	-1	0

Reactants = 14; Reactions = 16
1	-1	0	0	0	0	0	0	0	0	0	1	0	0	-1	-1
-1	0	1	0	0	0	0	0	0	0	0	0	0	0	0	0
1	0	0	1	-1	0	0	0	0	0	0	0	0	0	0	0
0	0	0	0	1	-1	0	0	0	0	0	0	0	0	1	0
0	0	0	0	0	1	-1	0	0	0	0	0	0	0	-1	0
-1	0	0	-1	0	0	1	-1	0	0	0	0	0	0	-1	0
0	0	0	0	0	0	0	1	-1	-1	-1	0	0	0	0	0
0	0	0	0	0	0	0	0	1	0	0	-1	0	0	0	0
0	0	0	0	0	0	0	0	0	1	0	0	-1	0	0	0
0	0	0	0	0	0	0	0	0	0	1	0	0	-1	0	0
0	1	-1	0	0	0	0	0	0	0	0	0	0	0	0	0
0	0	0	0	0	0	0	0	0	0	0	0	0	0	0	1
0	0	0	0	0	0	0	0	0	0	0	0	0	0	0	0
0	0	0	0	0	0	0	0	0	0	0	0	1	1	-1	0

Reactants = 14; Reactions = 17
1	-1	0	0	0	0	0	0	0	0	0	1	0	0	0	0	0
-1	0	1	0	0	0	0	0	0	0	0	0	0	0	0	0	0
1	0	0	1	-1	0	0	0	0	0	0	0	0	0	0	0	0
0	0	0	0	1	-1	0	0	0	0	0	0	0	0	0	0	0
0	0	0	0	0	1	-1	0	0	0	0	0	0	0	0	0	0
-1	0	0	-1	0	0	1	-1	0	0	0	0	0	0	0	0	0
0	0	0	0	0	0	0	1	-1	-1	-1	0	0	0	0	0	0
0	0	0	0	0	0	0	0	1	0	0	-1	0	0	0	0	0
0	0	0	0	0	0	0	0	0	1	0	0	-1	0	0	0	0
0	0	0	0	0	0	0	0	0	0	1	0	0	-1	0	0	0
0	1	-1	0	0	0	0	0	0	0	0	0	0	0	0	0	-1
0	0	0	0	0	0	0	0	0	0	0	0	0	0	0	1	-1
0	0	0	0	0	0	0	0	0	0	0	0	0	0	0	0	1
0	0	0	0	0	0	0	0	0	0	0	0	1	1	-1	0	0

Reactants = 14; Reactions = 18
1	-1	0	0	0	0	0	0	0	0	0	1	0	0	-1	-1	0	0
-1	0	1	0	0	0	0	0	0	0	0	0	0	0	0	0	0	1
1	0	0	1	-1	0	0	0	0	0	0	0	0	0	0	0	0	0
0	0	0	0	1	-1	0	0	0	0	0	0	0	0	1	0	0	0
0	0	0	0	0	1	-1	0	0	0	0	0	0	0	-1	0	0	0
-1	0	0	-1	0	0	1	-1	0	0	0	0	0	0	-1	0	0	0
0	0	0	0	0	0	0	1	-1	-1	-1	0	0	0	0	0	0	0
0	0	0	0	0	0	0	0	1	0	0	-1	0	0	0	0	0	0
0	0	0	0	0	0	0	0	0	1	0	0	-1	0	0	0	0	0
0	0	0	0	0	0	0	0	0	0	1	0	0	-1	0	0	0	0
0	1	-1	0	0	0	0	0	0	0	0	0	0	0	0	0	-1	-1
0	0	0	0	0	0	0	0	0	0	0	0	0	0	0	1	-1	-1
0	0	0	0	0	0	0	0	0	0	0	0	0	0	0	0	1	1
0	0	0	0	0	0	0	0	0	0	0	0	1	1	-1	0	0	0

Reactants = 14; Reactions = 19
1	-1	0	0	0	0	0	0	0	0	0	1	0	0	-1	-1	0	0	0
-1	0	1	0	0	0	0	0	0	0	0	0	0	0	0	0	0	1	0
1	0	0	1	-1	0	0	0	0	0	0	0	0	0	0	0	0	0	0
0	0	0	0	1	-1	0	0	0	0	0	0	0	0	1	0	0	0	0
0	0	0	0	0	1	-1	0	0	0	0	0	0	0	-1	0	0	0	0
-1	0	0	-1	0	0	1	-1	0	0	0	0	0	0	-1	0	0	0	0
0	0	0	0	0	0	0	1	-1	-1	-1	0	0	0	0	0	0	0	0
0	0	0	0	0	0	0	0	1	0	0	-1	0	0	0	0	0	0	0
0	0	0	0	0	0	0	0	0	1	0	0	-1	0	0	0	0	0	0
0	0	0	0	0	0	0	0	0	0	1	0	0	-1	0	0	0	0	0
0	1	-1	0	0	0	0	0	0	0	0	0	0	0	0	0	-1	-1	-1
0	0	0	0	0	0	0	0	0	0	0	0	0	0	0	1	-1	-1	-1
0	0	0	0	0	0	0	0	0	0	0	0	0	0	0	0	1	1	1
0	0	0	0	0	0	0	0	0	0	0	0	1	1	-1	0	0	0	-1

Reactants = 14; Reactions = 20
1	-1	0	0	0	0	0	0	0	0	0	1	0	0	-1	-1	0	0	0	0
-1	0	1	0	0	0	0	0	0	0	0	0	0	0	0	0	0	1	0	1
1	0	0	1	-1	0	0	0	0	0	0	0	0	0	0	0	0	0	0	0
0	0	0	0	1	-1	0	0	0	0	0	0	0	0	1	0	0	0	0	0
0	0	0	0	0	1	-1	0	0	0	0	0	0	0	-1	0	0	0	0	0
-1	0	0	-1	0	0	1	-1	0	0	0	0	0	0	-1	0	0	0	0	0
0	0	0	0	0	0	0	1	-1	-1	-1	0	0	0	0	0	0	0	0	0
0	0	0	0	0	0	0	0	1	0	0	-1	0	0	0	0	0	0	0	0
0	0	0	0	0	0	0	0	0	1	0	0	-1	0	0	0	0	0	0	0
0	0	0	0	0	0	0	0	0	0	1	0	0	-1	0	0	0	0	0	0
0	1	-1	0	0	0	0	0	0	0	0	0	0	0	0	0	-1	-1	-1	-1
0	0	0	0	0	0	0	0	0	0	0	0	0	0	0	1	-1	-1	-1	-1
0	0	0	0	0	0	0	0	0	0	0	0	0	0	0	0	1	1	1	1
0	0	0	0	0	0	0	0	0	0	0	0	1	1	-1	0	0	0	-1	0

Reactants = 15; Reactions = 17
1	0	-1	-1	0	0	0	0	0	0	0	0	0	0	0	0	0
-1	1	0	0	0	0	0	0	0	0	0	0	0	0	0	1	0
0	-1	0	0	0	0	0	0	0	0	-1	0	0	-1	0	0	0
0	0	1	0	-1	0	0	0	0	0	0	0	0	0	0	0	0
0	0	0	1	1	-1	0	0	0	0	0	0	0	0	0	0	0
0	0	0	0	0	1	-1	0	-1	0	0	0	0	0	0	0	0
0	0	0	0	0	0	1	-1	0	0	0	1	0	0	1	0	0
0	0	0	0	0	0	0	1	0	0	0	0	0	0	0	0	0
0	0	0	0	0	0	0	0	1	-1	1	1	0	0	0	0	0
0	0	0	0	0	0	0	0	0	1	0	-1	0	0	0	0	0
0	0	0	0	0	0	0	0	0	-1	1	0	0	0	0	0	0
0	0	0	0	0	0	0	0	0	1	-1	-1	-1	0	0	0	1
0	0	0	0	0	0	0	0	0	0	0	0	1	1	0	0	-1
0	0	0	0	0	0	0	0	0	0	0	0	0	0	-1	0	0
0	0	0	0	0	0	0	0	0	0	0	0	0	0	0	-1	-1

Reactants = 15; Reactions = 18
1	0	-1	-1	0	0	0	0	0	0	0	0	0	0	0	0	0	0
-1	1	0	0	0	0	0	0	0	0	0	0	0	0	0	0	0	1
0	-1	0	0	0	0	0	0	0	0	-1	0	0	-1	0	0	0	0
0	0	1	0	-1	0	0	0	0	0	0	0	0	0	0	0	0	0
0	0	0	1	1	-1	0	0	0	0	0	0	0	0	0	0	0	0
0	0	0	0	0	1	-1	0	-1	0	0	0	0	0	0	0	0	0
0	0	0	0	0	0	1	-1	0	0	0	1	0	0	1	0	0	0
0	0	0	0	0	0	0	1	0	0	0	0	0	0	0	0	0	0
0	0	0	0	0	0	0	0	1	-1	1	1	0	0	0	0	0	0
0	0	0	0	0	0	0	0	0	1	0	-1	0	0	0	0	0	0
0	0	0	0	0	0	0	0	0	-1	1	0	0	0	0	0	0	0
0	0	0	0	0	0	0	0	0	1	-1	-1	-1	0	0	0	1	-1
0	0	0	0	0	0	0	0	0	0	0	0	1	1	0	0	0	0
0	0	0	0	0	0	0	0	0	0	0	0	0	0	-1	0	0	0
0	0	0	0	0	0	0	0	0	0	0	0	0	0	0	-1	0	0

Reactants = 15; Reactions = 19
1	0	-1	-1	0	0	0	0	0	0	0	0	0	0	0	0	0	0	0
-1	1	0	0	0	0	0	0	0	0	0	0	0	0	0	0	0	1	1
0	-1	0	0	0	0	0	0	0	0	-1	0	0	-1	0	0	0	0	0
0	0	1	0	-1	0	0	0	0	0	0	0	0	0	0	0	0	0	0
0	0	0	1	1	-1	0	0	0	0	0	0	0	0	0	0	0	0	0
0	0	0	0	0	1	-1	0	-1	0	0	0	0	0	0	0	0	0	0
0	0	0	0	0	0	1	-1	0	0	0	1	0	0	1	0	0	0	0
0	0	0	0	0	0	0	1	0	0	0	0	0	0	0	0	0	0	0
0	0	0	0	0	0	0	0	1	-1	1	1	0	0	0	0	0	0	0
0	0	0	0	0	0	0	0	0	1	0	-1	0	0	0	0	0	0	0
0	0	0	0	0	0	0	0	0	-1	1	0	0	0	0	0	0	0	-1
0	0	0	0	0	0	0	0	0	1	-1	-1	-1	0	0	0	1	-1	-1
0	0	0	0	0	0	0	0	0	0	0	0	1	1	0	0	0	0	1
0	0	0	0	0	0	0	0	0	0	0	0	0	0	-1	0	0	0	0
0	0	0	0	0	0	0	0	0	0	0	0	0	0	0	-1	0	0	-1

Reactants = 16; Reactions = 18
1	0	-1	-1	0	0	0	0	0	0	0	0	0	0	0	0	0	0
-1	1	0	0	0	0	0	0	0	0	0	0	0	0	0	0	0	1
0	-1	0	0	0	0	0	0	0	0	-1	0	0	-1	0	0	0	0
0	0	1	0	-1	0	0	0	0	0	0	0	0	0	0	0	0	0
0	0	0	1	1	-1	0	0	0	0	0	0	0	0	0	0	0	0
0	0	0	0	0	1	-1	0	-1	0	0	0	0	0	0	0	0	0
0	0	0	0	0	0	1	-1	0	0	0	1	0	0	1	0	0	0
0	0	0	0	0	0	0	1	0	0	0	0	0	0	0	0	0	0
0	0	0	0	0	0	0	0	1	-1	1	1	0	0	0	0	0	0
0	0	0	0	0	0	0	0	0	1	0	-1	0	0	0	0	0	0
0	0	0	0	0	0	0	0	0	-1	1	0	0	0	0	0	0	0
0	0	0	0	0	0	0	0	0	1	-1	-1	-1	0	0	0	1	-1
0	0	0	0	0	0	0	0	0	0	0	0	1	1	0	0	0	0
0	0	0	0	0	0	0	0	0	0	0	0	0	0	-1	0	0	0
0	0	0	0	0	0	0	0	0	0	0	0	0	0	0	-1	0	0
0	0	0	0	0	0	0	0	0	0	0	0	0	0	0	1	-1	0

Reactants = 16; Reactions = 19
1	0	-1	-1	0	0	0	0	0	0	0	0	0	0	0	0	0	0	-1
-1	1	0	0	0	0	0	0	0	0	0	0	0	0	0	0	0	1	0
0	-1	0	0	0	0	0	0	0	0	-1	0	0	-1	0	0	0	0	-1
0	0	1	0	-1	0	0	0	0	0	0	0	0	0	0	0	0	0	0
0	0	0	1	1	-1	0	0	0	0	0	0	0	0	0	0	0	0	0
0	0	0	0	0	1	-1	0	-1	0	0	0	0	0	0	0	0	0	0
0	0	0	0	0	0	1	-1	0	0	0	1	0	0	1	0	0	0	0
0	0	0	0	0	0	0	1	0	0	0	0	0	0	0	0	0	0	0
0	0	0	0	0	0	0	0	1	-1	1	1	0	0	0	0	0	0	0
0	0	0	0	0	0	0	0	0	1	0	-1	0	0	0	0	0	0	0
0	0	0	0	0	0	0	0	0	-1	1	0	0	0	0	0	0	0	0
0	0	0	0	0	0	0	0	0	1	-1	-1	-1	0	0	0	1	-1	0
0	0	0	0	0	0	0	0	0	0	0	0	1	1	0	0	0	0	0
0	0	0	0	0	0	0	0	0	0	0	0	0	0	-1	0	0	0	1
0	0	0	0	0	0	0	0	0	0	0	0	0	0	0	-1	0	0	0
0	0	0	0	0	0	0	0	0	0	0	0	0	0	0	1	-1	0	0

Reactants = 16; Reactions = 20
1	0	-1	-1	0	0	0	0	0	0	0	0	0	0	0	0	0	0	-1	0
-1	1	0	0	0	0	0	0	0	0	0	0	0	0	0	0	0	1	0	0
0	-1	0	0	0	0	0	0	0	0	-1	0	0	-1	0	0	0	0	-1	0
0	0	1	0	-1	0	0	0	0	0	0	0	0	0	0	0	0	0	0	0
0	0	0	1	1	-1	0	0	0	0	0	0	0	0	0	0	0	0	0	0
0	0	0	0	0	1	-1	0	-1	0	0	0	0	0	0	0	0	0	0	-1
0	0	0	0	0	0	1	-1	0	0	0	1	0	0	1	0	0	0	0	0
0	0	0	0	0	0	0	1	0	0	0	0	0	0	0	0	0	0	0	-1
0	0	0	0	0	0	0	0	1	-1	1	1	0	0	0	0	0	0	0	0
0	0	0	0	0	0	0	0	0	1	0	-1	0	0	0	0	0	0	0	0
0	0	0	0	0	0	0	0	0	-1	1	0	0	0	0	0	0	0	0	1
0	0	0	0	0	0	0	0	0	1	-1	-1	-1	0	0	0	1	-1	0	1
0	0	0	0	0	0	0	0	0	0	0	0	1	1	0	0	0	0	0	0
0	0	0	0	0	0	0	0	0	0	0	0	0	0	-1	0	0	0	1	0
0	0	0	0	0	0	0	0	0	0	0	0	0	0	0	-1	0	0	0	0
0	0	0	0	0	0	0	0	0	0	0	0	0	0	0	1	-1	0	0	0

Reactants = 16; Reactions = 21
1	0	-1	-1	0	0	0	0	0	0	0	0	0	0	0	0	0	0	-1	0	-1
-1	1	0	0	0	0	0	0	0	0	0	0	0	0	0	0	0	1	0	0	-1
0	-1	0	0	0	0	0	0	0	0	-1	0	0	-1	0	0	0	0	-1	0	-1
0	0	1	0	-1	0	0	0	0	0	0	0	0	0	0	0	0	0	0	0	-1
0	0	0	1	1	-1	0	0	0	0	0	0	0	0	0	0	0	0	0	0	-1
0	0	0	0	0	1	-1	0	-1	0	0	0	0	0	0	0	0	0	0	-1	-1
0	0	0	0	0	0	1	-1	0	0	0	1	0	0	1	0	0	0	0	0	0
0	0	0	0	0	0	0	1	0	0	0	0	0	0	0	0	0	0	0	-1	0
0	0	0	0	0	0	0	0	1	-1	1	1	0	0	0	0	0	0	0	0	0
0	0	0	0	0	0	0	0	0	1	0	-1	0	0	0	0	0	0	0	0	1
0	0	0	0	0	0	0	0	0	-1	1	0	0	0	0	0	0	0	0	1	0
0	0	0	0	0	0	0	0	0	1	-1	-1	-1	0	0	0	1	-1	0	1	0
0	0	0	0	0	0	0	0	0	0	0	0	1	1	0	0	0	0	0	0	0
0	0	0	0	0	0	0	0	0	0	0	0	0	0	-1	0	0	0	1	0	0
0	0	0	0	0	0	0	0	0	0	0	0	0	0	0	-1	0	0	0	0	0
0	0	0	0	0	0	0	0	0	0	0	0	0	0	0	1	-1	0	0	0	0

Reactants = 17; Reactions = 19
1	0	-1	-1	0	0	0	0	0	0	0	0	0	0	0	0	0	0	-1
-1	1	0	0	0	0	0	0	0	0	0	0	0	0	0	0	0	1	0
0	-1	0	0	0	0	0	0	0	0	-1	0	0	-1	0	0	0	0	-1
0	0	1	0	-1	0	0	0	0	0	0	0	0	0	0	0	0	0	0
0	0	0	1	1	-1	0	0	0	0	0	0	0	0	0	0	0	0	0
0	0	0	0	0	1	-1	0	-1	0	0	0	0	0	0	0	0	0	0
0	0	0	0	0	0	1	-1	0	0	0	1	0	0	1	0	0	0	0
0	0	0	0	0	0	0	1	0	0	0	0	0	0	0	0	0	0	0
0	0	0	0	0	0	0	0	1	-1	1	1	0	0	0	0	0	0	0
0	0	0	0	0	0	0	0	0	1	0	-1	0	0	0	0	0	0	0
0	0	0	0	0	0	0	0	0	-1	1	0	0	0	0	0	0	0	0
0	0	0	0	0	0	0	0	0	1	-1	-1	-1	0	0	0	1	-1	0
0	0	0	0	0	0	0	0	0	0	0	0	1	1	0	0	0	0	0
0	0	0	0	0	0	0	0	0	0	0	0	0	0	-1	0	0	0	1
0	0	0	0	0	0	0	0	0	0	0	0	0	0	0	-1	0	0	0
0	0	0	0	0	0	0	0	0	0	0	0	0	0	0	1	-1	0	0
0	0	0	0	0	0	0	0	0	0	0	0	0	0	0	0	0	0	0

Reactants = 17; Reactions = 20
1	0	-1	-1	0	0	0	0	0	0	0	0	0	0	0	0	0	0	-1	0
-1	1	0	0	0	0	0	0	0	0	0	0	0	0	0	0	0	1	0	0
0	-1	0	0	0	0	0	0	0	0	-1	0	0	-1	0	0	0	0	-1	0
0	0	1	0	-1	0	0	0	0	0	0	0	0	0	0	0	0	0	0	0
0	0	0	1	1	-1	0	0	0	0	0	0	0	0	0	0	0	0	0	0
0	0	0	0	0	1	-1	0	-1	0	0	0	0	0	0	0	0	0	0	-1
0	0	0	0	0	0	1	-1	0	0	0	1	0	0	1	0	0	0	0	0
0	0	0	0	0	0	0	1	0	0	0	0	0	0	0	0	0	0	0	-1
0	0	0	0	0	0	0	0	1	-1	1	1	0	0	0	0	0	0	0	0
0	0	0	0	0	0	0	0	0	1	0	-1	0	0	0	0	0	0	0	0
0	0	0	0	0	0	0	0	0	-1	1	0	0	0	0	0	0	0	0	1
0	0	0	0	0	0	0	0	0	1	-1	-1	-1	0	0	0	1	-1	0	1
0	0	0	0	0	0	0	0	0	0	0	0	1	1	0	0	0	0	0	0
0	0	0	0	0	0	0	0	0	0	0	0	0	0	-1	0	0	0	1	0
0	0	0	0	0	0	0	0	0	0	0	0	0	0	0	-1	0	0	0	0
0	0	0	0	0	0	0	0	0	0	0	0	0	0	0	1	-1	0	0	0
0	0	0	0	0	0	0	0	0	0	0	0	0	0	0	0	0	0	0	0
