# Supplementary material for: ReDirection: an R-package to compute the probable dissociation constant for every reaction of a user-defined biochemical network
Source: Front Mol Biosci. 2023 Oct 24;10:1206502. doi: 10.3389/fmolb.2023.1206502 (PMC10628733; doi:10.3389/fmolb.2023.1206502)
Supplement: Supplementary file 1 [file DataSheet1.ZIP › Supplementary Data/Supplementary Text 2.txt]

STOICHIOMETRY NUMBER MATRIX OF REACTANTS/PRODUCTS OF A CONSTRAINED BIOCHEMICAL NETWORK OF GALACTOSE METABOLISM

		Reactions												
Reactants		R1	R2	R3	R4	R5	R6	R7	R8	R9	R10	R11	R12	R13
1	gal	-1	0	0	0	0	0	0	0	1	0	1	0	1
2	agal	1	-1	0	0	0	1	0	0	0	0	0	0	0
3	agal1p	0	1	-1	0	0	0	0	0	0	0	0	1	0
4	aglu	0	0	0	0	0	1	0	-1	0	0	0	0	0
5	aglu1p	0	0	1	0	0	0	-1	0	0	1	0	0	0
6	aglu6p	0	0	0	0	0	0	1	1	0	0	0	0	0
7	uglu	0	0	-1	1	0	0	0	0	0	-1	0	0	0
8	ugal	0	0	1	-1	-1	0	0	0	0	0	0	-1	-1
9	lac	0	0	0	0	1	-1	0	0	0	0	0	0	0
10	galol	0	0	0	0	0	0	0	0	-1	0	0	0	0
11	galx	0	0	0	0	0	0	0	0	0	0	-1	0	0

Abbreviations:
gal	D-Galactose
agal	alpha-D-Galactose
agal1p	alpha-D-Galactose 1-phosphate
aglu	alpha-D-Glucose
aglu1p	alpha-D-Glucose 1-phosphate
aglu6p	alpha-D-Glucose 6-phosphate
uglu	UDP-Glucose
ugal	UDP-Galactose
lac	Lactose
galol	Galactitol
galx	Gal-X


"ReDirection"-MEDIATED COMPUTATION OF THE NULL SPACE FOR A CONSTRAINED BIOCHEMICAL NETWORK OF GALACTOSE METABOLISM

               [,1]          [,2]
 [1,] -1.188988e-01  5.085178e-01
 [2,] -1.188988e-01  5.085178e-01
 [3,]  5.225546e-01  3.009535e-01
 [4,] -6.591949e-17 -2.914335e-16
 [5,]  2.307182e-16  5.273559e-16
 [6,]  2.151057e-16  3.608225e-16
 [7,] -8.039665e-17 -2.848734e-16
 [8,]  1.792532e-16  3.985678e-16
 [9,]  3.469447e-17 -5.551115e-17
[10,] -5.225546e-01 -3.009535e-01
[11,] -7.632783e-17 -5.551115e-17
[12,]  6.414535e-01 -2.075642e-01
[13,] -1.188988e-01  5.085178e-01


"ReDirection"-MEDIATED ASSIGNMENT OF OUTCOME OF EVERY REACTION OF A CONSTRAINED BIOCHEMICAL NETWORK OF GALACTOSE METABOLISM

Index        Probable dissociation constant	Outcome
Reaction_1	12.675968	Forward
Reaction_2	12.675968	Forward
Reaction_3	26.277056	Forward
Reaction_4	1.000000	                  Equivalent
Reaction_5	1.000000   	Equivalent
Reaction_6	1.000000	                  Equivalent
Reaction_7	1.000000	                  Equivalent
Reaction_8	1.000000		Equivalent
Reaction_9	1.000000		Equivalent
Reaction_10	0.038056		Reverse
Reaction_11	1.000000		Equivalent
Reaction_12	13.601088	Forward
Reaction_13	12.675968	Forward
