# Supplementary material for: ReDirection: an R-package to compute the probable dissociation constant for every reaction of a user-defined biochemical network
Source: Front Mol Biosci. 2023 Oct 24;10:1206502. doi: 10.3389/fmolb.2023.1206502 (PMC10628733; doi:10.3389/fmolb.2023.1206502)
Supplement: Supplementary file 1 [file DataSheet1.ZIP › Supplementary Data/Supplementary Text 3.txt]

STOICHIOMETRY NUMBER MATRIX OF REACTANTS/PRODUCTS OF A CONSTRAINED BIOCHEMICAL NETWORK OF EUKARYOTIC CHOLESTEROL BIOSYNTHESIS

		Reactions																	
	Reactants			R1	R2	R3	R4	R5	R6	R7	R8	R9	R10	R11	R12	R13	R14	R15	R16	R17	R18
1	Acetyl-CoA		-2	-1	0	0	0	0	0	0	0	0	0	0	0	0	0	0	0	0
2	Acetoacetyl-CoA		1	-1	0	0	0	0	0	0	0	0	0	0	0	0	0	0	0	1
3	Hydroxymethylglutaryl-CoA	0	1	-1	0	0	0	0	0	0	0	0	0	0	0	0	0	1	-1
4	Mevalonic acid		0	0	1	-1	0	0	0	0	0	0	0	0	0	0	0	0	0	0
5	Mevalonate 5-phosphate	0	0	0	1	-1	0	0	0	0	0	0	0	0	0	0	0	0	0
6	Mevalonate pyrophosphate	0	0	0	0	1	-1	0	0	0	0	0	0	0	0	0	0	0	0
7	Isopentenyl pyrophosphate	0	0	0	0	0	1	-1	-1	0	0	0	-1	0	0	0	0	0	0
8	Dimethylallyl pyrophosphate	0	0	0	0	0	0	1	0	-1	-1	0	0	0	0	0	0	-1	0
9	Geranyl pyrophosphate	0	0	0	0	0	0	0	1	1	0	-1	0	0	0	0	0	0	0
10	Farnesyl pyrophosphate	0	0	0	0	0	0	0	0	0	1	1	-1	-1	0	0	0	0	0
11	Geranylgeranyl pyrophosphate	0	0	0	0	0	0	0	0	0	0	0	1	0	0	0	0	0	0
12	Squalene			0	0	0	0	0	0	0	0	0	0	0	0	1	-1	0	0	0	0
13	Lanosterol		0	0	0	0	0	0	0	0	0	0	0	0	0	1	-1	0	0	0
14	Zymosterol		0	0	0	0	0	0	0	0	0	0	0	0	0	0	1	-1	0	0
15	Cholesterol		0	0	0	0	0	0	0	0	0	0	0	0	0	0	0	1	0	0


"ReDirection" MEDIATED COMPUTATION OF THE NULL SPACE FOR A CONSTRAINED BIOCHEMICAL NETWORK OF EUKARYOTIC CHOLESTEROL BIOSYNTHESIS

               [,1]          [,2]          [,3]
 [1,]  1.641230e-16  1.001429e-16  6.513922e-16
 [2,] -3.282460e-16 -2.002857e-16 -1.302784e-15
 [3,] -8.205084e-02  3.943959e-01 -1.244883e-01
 [4,] -8.205084e-02  3.943959e-01 -1.244883e-01
 [5,] -8.205084e-02  3.943959e-01 -1.244883e-01
 [6,] -8.205084e-02  3.943959e-01 -1.244883e-01
 [7,]  3.364097e-01  4.606371e-01  3.450891e-01
 [8,] -4.184605e-01 -6.624123e-02 -4.695774e-01
 [9,]  7.115313e-01  1.383029e-02 -6.814039e-02
[10,] -2.930708e-01  5.241094e-02  5.377178e-01
[11,]  2.930708e-01 -5.241094e-02 -5.377178e-01
[12,]  1.249001e-16  0.000000e+00  0.000000e+00
[13,] -3.608225e-16  5.551115e-17  2.775558e-16
[14,]  0.000000e+00  4.163336e-17  4.440892e-16
[15,]  2.775558e-16  2.775558e-17  1.110223e-16
[16,]  1.110223e-16 -6.938894e-18  5.551115e-17
[17,] -8.205084e-02  3.943959e-01 -1.244883e-01
[18,] -4.923691e-16 -3.004286e-16 -1.954177e-15

"ReDirection"-MEDIATED ASSIGNMENT OF OUTCOME OF EVERY REACTION OF A CONSTRAINED BIOCHEMICAL NETWORK OF EUKARYOTIC CHOLESTEROL BIOSYNTHESIS

Index	Probable dissociation constant	Outcome
Reaction_1	1		Equivalent
Reaction_2	1		Equivalent
Reaction_3	9.571707		Forward
Reaction_4	9.571707		Forward
Reaction_5	9.571707		Forward
Reaction_6	9.571707		Forward
Reaction_7	44.97078		Forward
Reaction_8	0.028249		Reverse
Reaction_9	29.078193	Forward
Reaction_10	6.320878		Forward
Reaction_11	0.158206		Reverse
Reaction_12	1		Equivalent
Reaction_13	1		Equivalent
Reaction_14	1		Equivalent
Reaction_15	1		Equivalent
Reaction_16	1		Equivalent
Reaction_17	9.571707		Forward
Reaction_18	1		Equivalent
