# Supplementary material for: ReDirection: an R-package to compute the probable dissociation constant for every reaction of a user-defined biochemical network
Source: Front Mol Biosci. 2023 Oct 24;10:1206502. doi: 10.3389/fmolb.2023.1206502 (PMC10628733; doi:10.3389/fmolb.2023.1206502)
Supplement: Supplementary file 1 [file DataSheet1.ZIP › Supplementary Data/Supplementary Text 4.txt]

STOICHIOMETRY NUMBER MATRIX FOR A BIOCHEMICAL NETWORK OF HEME BIOSYNTHESIS 

		Reaction vectors																				
	Reactants/Products	 	 1	2	3	4	5	6	7	8	9	10	11	12	13	14	15	16	17	18	19	20	21
1	Succinyl-CoA		-1	0	0	0	0	0	0	0	0	0	0	0	0	0	0	0	1	0	0	0	0
2	Glycine			-1	0	0	0	0	0	0	0	0	0	0	0	0	0	0	0	-1	0	0	0	0
3	alpha-amino beta-ketoadipate	1	-1	0	0	0	0	0	0	0	0	0	0	0	0	0	0	0	0	0	0	0
4	delta-aminolaevulante	0	1	-2	0	0	0	0	0	0	0	0	0	0	0	0	-1	0	0	0	0	0
5	Porphobilinogen		0	0	1	-4	0	0	0	0	0	0	0	0	0	0	0	0	0	0	0	0	0
6	Hydroxymethylbilane		0	0	0	1	-2	0	0	0	0	0	0	0	0	0	0	0	0	0	0	0	0
7	Uroporphyrinogen I		0	0	0	0	1	-1	-1	0	0	0	0	0	0	0	0	0	0	0	1	0	0
8	Uroporphyrin I		0	0	0	0	0	1	0	0	0	0	0	0	0	0	0	0	0	-1	0	0	0
9	Coproporphyrinogen I	0	0	0	0	0	0	1	-1	0	0	0	0	0	0	0	0	0	1	0	0	0
10	Coproporphyrin I		0	0	0	0	0	0	0	1	0	0	0	0	0	0	0	0	0	0	-1	0	0
11	Uroporphyrinogen III		0	0	0	0	1	0	0	0	-1	-1	0	0	0	0	0	0	0	0	0	0	1
12	Uroporphyrin III		0	0	0	0	0	0	0	0	1	0	0	0	0	0	0	0	0	0	0	-1	0
13	Coproporphyrinogen III	0	0	0	0	0	0	0	0	0	1	-1	0	0	0	0	0	0	0	0	1	0
14	Coproporphyrin III		0	0	0	0	0	0	0	0	0	0	1	-1	0	0	0	0	0	0	0	0	-1
15	Protoporphyrinogen III	0	0	0	0	0	0	0	0	0	0	0	1	-1	0	0	0	0	0	0	0	0
16	Protoporphyrin III		0	0	0	0	0	0	0	0	0	0	0	0	1	-1	0	0	0	0	0	0	0
17	Heme			0	0	0	0	0	0	0	0	0	0	0	0	0	1	-1	-1	0	0	0	0	0
18	HemeX			0	0	0	0	0	0	0	0	0	0	0	0	0	0	1	1	0	0	0	0	0

NULL SPACE OF STOICHIOMETRY NUMBER MATRIX FOR A BIOCHEMICAL NETWORK OF HEME BIOSYNTHESIS 
 
              [,1]          [,2]          [,3]          [,4]
 [1,]  0.000000e+00  0.000000e+00  0.000000e+00  0.000000e+00
 [2,]  0.000000e+00  0.000000e+00  0.000000e+00  0.000000e+00
 [3,] -1.230687e-16  3.487911e-16 -1.178926e-16  1.163602e-16
 [4,] -3.076718e-17  8.719779e-17 -2.947315e-17  2.909005e-17
 [5,] -1.900116e-17  3.715901e-17 -2.654825e-17 -4.291276e-18
 [6,]  5.471739e-01 -1.062433e-01 -1.775071e-01 -1.811196e-01
 [7,] -1.694117e-01  5.710599e-01  2.659743e-01  2.728515e-01
 [8,]  3.777622e-01  4.648167e-01  8.846718e-02  9.173186e-02
 [9,]  1.501326e-01 -2.373307e-01  5.405187e-01  6.303880e-02
[10,] -5.244096e-03  6.558659e-03 -5.147185e-01  4.847622e-01
[11,]  1.448885e-01 -2.307721e-01  2.580020e-02  5.478010e-01
[12,] -5.551115e-17  6.245005e-17  1.882175e-16  4.163336e-17
[13,] -6.245005e-17 -1.387779e-17  1.613293e-16  5.551115e-17
[14,] -1.422473e-16 -3.122502e-17  3.070461e-16  2.081668e-17
[15,] -4.371503e-16  7.632783e-16  6.938894e-17  1.387779e-16
[16,]  2.461374e-16 -6.975823e-16  2.357852e-16 -2.327204e-16
[17,]  0.000000e+00  0.000000e+00  0.000000e+00  0.000000e+00
[18,]  5.471739e-01 -1.062433e-01 -1.775071e-01 -1.811196e-01
[19,]  3.777622e-01  4.648167e-01  8.846718e-02  9.173186e-02
[20,]  1.501326e-01 -2.373307e-01  5.405187e-01  6.303880e-02
[21,]  1.448885e-01 -2.307721e-01  2.580020e-02  5.478010e-01
[[1]]
[1] 4
 
"ReDIRECTION" PREDICTED OUTCOME FOR EVERY REACTION OF A BIOCHEMICAL NETWORK FOR HEME BIOSYNTHESIS 
		
Index		Probable dissociation constant Outcome
Reaction_1	1	                                    Equivalent
Reaction_2	1	                                    Equivalent
Reaction_3	1	                                    Equivalent
Reaction_4	1	                                    Equivalent
Reaction_5	1	                                    Equivalent
Reaction_6	59.474371	                  Forward
Reaction_7	0.082559	                                    Reverse
Reaction_8	47.361816	                  Forward
Reaction_9	73.050199	                  Forward
Reaction_10	0.024737	                                    Reverse
Reaction_11	32.624276	                  Forward
Reaction_12	1	                                    Equivalent
Reaction_13	1	                                    Equivalent
Reaction_14	1	                                    Equivalent
Reaction_15	1	                                    Equivalent
Reaction_16	1	                                    Equivalent
Reaction_17	1	                                    Equivalent
Reaction_18	59.474371	                  Forward
Reaction_19	47.361816	                  Forward
Reaction_20	73.050199	                  Forward
Reaction_21	32.624276	                  Forward
 
